# Supplementary material for: Predicting Rheumatoid Arthritis Development Using Hand Ultrasound and Machine Learning—A Two-Year Follow-Up Cohort Study
Source: Diagnostics (Basel). 2024 Jun 4;14(11):1181. doi: 10.3390/diagnostics14111181 (PMC11171890; doi:10.3390/diagnostics14111181)
Supplement: Supplementary file 1 [file diagnostics-14-01181-s001.zip]

Archive with 1 entries (1 files):
- diagnostics-3026150-supplementary.pdf
